# Supplementary material for: Histological Features Detected for Separation of the Edible Leaves of Allium ursinum L. from the Poisonous Leaves of Convallaria majalis L. and Colchicum autumnale L
Source: Plants (Basel). 2025 Aug 1;14(15):2377. doi: 10.3390/plants14152377 (PMC12348878; doi:10.3390/plants14152377)
Supplement: Supplementary file 1 [file plants-14-02377-s001.zip]

Archive with 2 entries (2 files):
- plants-3709414_ FigsS1_S7_M-Hamvas et al 2025.pdf
- plants-3709414_Table S1 .pdf
